# Supplementary material for: Genetic Variation of the Serine Acetyltransferase Gene Family for Sulfur Assimilation in Maize
Source: Genes (Basel). 2021 Mar 19;12(3):437. doi: 10.3390/genes12030437 (PMC8003530; doi:10.3390/genes12030437)
Supplement: Supplementary file 1 [file genes-12-00437-s001.zip]

Archive with 1 entries (1 files):
- genes-1141839-supplementary.xlsx
