# Supplementary material for: Genetic Variation of the Serine Acetyltransferase Gene Family for Sulfur Assimilation in Maize
Source: Genes (Basel). 2021 Mar 19;12(3):437. doi: 10.3390/genes12030437 (PMC8003530; doi:10.3390/genes12030437)
Supplement: Supplementary file 1 [file genes-12-00437-s001.zip › genes-1141839-supplementary.xlsx]

## Sheet: Table S1
Table S1 Polymorphic sites in SAT1.
NAM	Genome	TE	36	87	89	159	195	243	351	357	405	582	741	744	749	777	906	Haplotype
B73	Zm00001e	-	A	A	A	G	G	G	G	G	C	C	C	A	C	C	A	hap8
B97	Zm00018a	-	G	G	A	C	G	G	G	C	C	C	C	C	C	C	A	hap2
CML103	Zm00021a	-	A	A	A	G	G	G	G	G	C	C	C	A	C	C	A	hap8
CML228	Zm00022a	-	A	A	A	G	G	G	G	G	C	C	C	A	C	C	A	hap8
CML247	Zm00023a	-	G	G	A	C	G	G	G	C	C	G	G	C	C	C	A	hap1
CML277	Zm00024a	-	G	G	A	G	G	G	G	G	G	G	C	A	C	C	A	hap6
CML322	Zm00025a	-	G	G	A	G	G	G	G	G	C	C	G	C	C	C	A	hap5
CML333	Zm00026a	-	G	G	G	G	G	G	G	G	C	G	G	C	C	C	T	hap4
CML52	Zm00019a	-	G	G	A	G	G	G	G	G	C	C	C	C	A	T	T	hap3
CML69	Zm00020a	-	G	G	A	G	G	G	G	G	C	G	C	C	A	T	T	hap3
HP301	Zm00027a	-	G	G	A	C	G	G	G	C	C	G	G	C	C	C	A	hap1
Il14H	Zm00028a	-	A	A	A	G	G	G	G	G	C	C	C	A	C	C	A	hap8
Ki11	Zm00030a	CACTA	G	G	A	G	G	G	G	G	C	C	C	A	C	C	A	hap7
Ki3	Zm00029a	-	G	G	A	C	G	G	G	C	C	G	C	C	A	T	T	hap3
Ky21	Zm00031a	Wukong	A	A	A	G	G	G	G	G	C	C	C	A	C	C	A	hap8
M162W	Zm00033a	-	G	G	A	G	G	G	C	G	G	G	C	C	A	T	T	hap3
M37W	Zm00032a	-	A	A	A	G	A	T	G	C	C	C	C	A	A	C	A	hap9
Mo18W	Zm00034a	-	G	G	A	C	G	G	G	C	C	C	C	C	C	C	A	hap2
Ms71	Zm00035a	-	A	A	A	G	A	T	G	C	C	C	C	A	A	C	A	hap9
NC350	Zm00036a	-	G	G	A	C	G	G	G	C	C	G	G	C	C	C	A	hap1
NC358	Zm00037a	-	G	G	A	G	G	G	G	G	C	G	G	C	C	C	A	hap4
Oh43	Zm00039a	-	G	G	A	C	G	G	G	C	C	G	G	C	C	C	A	hap1
Oh7B	Zm00038a	-	G	G	A	C	G	G	G	C	C	G	G	C	C	C	A	hap1
P39	Zm00040a	-	G	G	A	G	G	G	G	G	C	C	C	A	C	C	A	hap7
Tx303	Zm00041a	-	G	G	A	G	G	G	G	G	C	C	C	C	A	T	T	hap3
Tzi8	Zm00042a	-	G	G	A	G	G	G	G	G	C	C	C	C	A	T	T	hap3

## Sheet: Table S2
Table S2 Polymorphic sites in SAT2.
NAM	Genome	TE	215	297	540	633	660	672	703	776	792	830	858	900	909	Haplotype
B73	Zm00001e	-	A	C	C	C	G	C	C	C	A	C	G	G	C	hap1
B97	Zm00018a	-	A	C	C	C	G	C	C	C	A	C	G	G	C	hap1
CML103	Zm00021a	-	T	G	C	T	G	C	A	C	A	C	G	G	G	hap2
CML228	Zm00022a	-	T	G	A	C	G	C	C	C	A	C	G	G	C	hap2
CML247	Zm00023a	-	T	G	A	C	G	C	C	C	A	C	G	G	C	hap2
CML277	Zm00024a	-	A	C	A	C	G	T	A	C	A	T	G	G	C	hap2
CML322	Zm00025a	-	A	C	C	C	G	C	C	C	A	C	G	G	C	hap1
CML333	Zm00026a	-	A	C	C	C	G	C	C	C	A	C	G	G	C	hap1
CML52	Zm00019a	-	A	C	C	C	G	C	C	C	A	C	G	G	C	hap1
CML69	Zm00020a	-	T	C	A	C	G	T	A	C	A	T	G	G	C	hap2
HP301	Zm00027a	-	T	C	C	C	G	C	C	C	A	C	G	G	C	hap1
Il14H	Zm00028a	-	A	C	C	C	G	C	C	C	A	C	G	G	C	hap1
Ki11	Zm00030a	-	A	C	C	C	G	C	C	C	A	C	G	G	C	hap1
Ki3	Zm00029a	-	A	C	C	C	G	C	C	C	A	C	G	G	C	hap1
Ky21	Zm00031a	-	A	C	C	C	G	C	C	C	A	C	G	G	C	hap1
M162W	Zm00033a	-	A	C	C	C	G	C	C	C	A	C	G	G	C	hap1
M37W	Zm00032a	-	A	C	C	C	G	C	C	C	A	C	G	G	C	hap1
Mo18W	Zm00034a	-	A	C	C	C	G	C	C	C	A	C	G	G	C	hap1
Ms71	Zm00035a	-	A	C	A	T	G	C	C	C	A	C	A	A	C	hap1
NC350	Zm00036a	-	T	G	A	C	G	C	C	C	A	C	G	G	C	hap2
NC358	Zm00037a	-	A	C	C	C	C	C	C	A	G	C	G	G	C	hap1
Oh43	Zm00039a	-	T	C	A	C	G	T	A	C	A	T	G	G	C	hap2
Oh7B	Zm00038a	-	A	C	C	C	G	C	C	C	A	C	G	G	C	hap1
P39	Zm00040a	-	A	C	C	C	G	C	C	C	A	C	G	G	C	hap1
Tx303	Zm00041a	-	T	G	A	C	G	C	C	C	A	C	G	G	C	hap2
Tzi8	Zm00042a	-	A	C	C	C	G	C	C	C	A	C	G	G	C	hap1

## Sheet: Table S3
Table S3 Polymorphic sites in SAT3.
NAM	TE	18	43	114	353	398	473	477	512	571	658	669	671	949	954	958	964	1181	1441	1500	1522	1640	1755	1873	2010	2025	2160	2195	2236	2247	2343	2381	2389	2421	2427	2436	2468	2482	2531	2653	2678	2714	2716	2766	3007	3107	3168	3229	3405
B73	-	T	G	T	C	T	T	C	A	G	A	G	T	C	G	T	T	T	T	A	G	A	A	C	A	A	A	C	G	G	T	T	A	C	A	G	C	G	T	C	C	T	T	G	C	C	C	C	T
B97	-	T	G	T	C	T	T	C	A	G	A	G	T	C	G	T	T	T	T	A	G	A	A	C	A	A	A	C	G	G	T	T	A	C	A	G	C	G	T	C	C	T	T	G	C	C	C	C	T
CML103	Copia,L1	T	G	C	T	A	T	C	T	G	A	G	T	C	G	T	T	T	T	A	G	A	A	C	A	A	G	C	G	G	C	T	G	T	G	G	C	A	T	T	C	T	T	G	C	C	C	C	T
CML228	Copia,L1	T	G	C	T	A	T	C	T	G	A	G	T	C	G	T	T	T	T	A	G	A	A	C	A	A	G	C	G	G	C	T	G	T	G	G	C	A	T	T	C	T	T	G	C	C	C	C	T
CML247	-	C	G	T	C	T	T	C	A	G	A	G	T	C	A	A	T	T	T	A	G	A	A	C	A	A	A	C	G	G	T	T	A	C	A	G	C	G	T	C	C	T	T	G	C	C	C	C	T
CML277	-	T	G	C	C	A	T	C	A	G	A	G	T	C	G	T	A	T	T	A	G	A	A	C	A	A	A	C	G	A	C	T	A	C	G	A	C	G	T	C	C	T	C	G	C	C	C	C	C
CML322	-	T	G	C	C	A	T	T	A	T	G	C	T	A	G	T	T	C	T	A	G	A	C	T	A	T	A	C	G	G	C	C	G	C	G	G	C	G	T	C	C	C	T	G	C	T	T	A	T
CML333	-	T	G	T	C	T	T	C	A	G	A	G	T	C	G	T	T	T	T	A	G	A	A	C	A	A	A	C	G	G	T	T	A	C	A	G	C	G	T	C	C	T	T	G	C	C	C	C	T
CML52	Copia	T	G	C	C	A	T	T	A	T	A	G	T	C	G	T	T	T	T	A	G	A	A	C	A	A	A	C	G	G	C	T	G	C	G	G	C	G	T	T	C	T	T	G	C	C	C	C	T
CML69	-	T	G	C	C	A	T	C	A	G	A	G	T	C	G	T	T	T	T	C	G	T	A	C	A	A	A	C	G	G	C	C	G	C	G	G	C	G	T	C	C	C	T	G	C	T	T	A	T
HP301	Gypsy	T	A	C	C	A	C	T	A	G	A	C	T	A	G	T	T	C	C	A	G	A	A	T	A	A	A	T	G	A	C	C	A	C	G	G	T	G	T	C	C	C	T	G	C	C	C	C	T
Il14H	Copia	T	G	C	C	A	T	T	A	T	A	G	T	C	G	T	T	T	T	A	G	A	A	C	A	A	A	C	G	G	C	T	G	C	G	G	C	G	T	T	C	T	T	G	C	C	C	C	T
Ki11	-	T	G	C	C	A	T	C	A	G	A	G	T	C	G	T	T	T	T	A	G	A	A	C	A	A	A	C	A	G	C	T	G	C	G	G	C	G	T	T	T	T	T	G	C	C	C	C	T
Ki3	-	C	G	T	C	A	T	T	A	T	A	C	C	A	G	T	T	C	T	A	G	A	A	C	A	A	G	C	G	G	C	T	G	C	G	G	C	G	C	T	C	T	T	A	C	C	C	C	T
Ky21	Copia	T	G	C	C	A	T	T	A	T	A	G	T	C	G	T	T	T	T	A	G	A	A	C	A	A	A	C	G	G	C	T	G	C	G	G	C	G	T	T	C	T	T	G	C	C	C	C	T
M162W	-	T	G	C	C	T	T	C	A	G	A	G	T	C	G	T	T	T	T	A	G	A	A	C	A	A	A	C	G	G	T	T	A	C	A	G	C	G	T	C	C	T	T	G	G	C	C	C	T
M37W	-	C	G	C	C	A	T	C	A	G	A	G	T	C	G	T	A	T	T	A	G	A	A	C	A	A	A	C	G	A	C	T	A	C	G	A	C	G	T	C	C	T	C	G	C	C	C	C	T
Mo18W	-	T	G	C	C	A	T	C	A	G	A	G	T	C	G	T	T	T	T	A	G	A	A	C	A	A	A	C	A	G	C	T	G	C	G	G	C	G	T	T	T	T	T	G	C	C	C	C	T
Ms71	-	C	G	T	C	A	T	T	A	T	A	C	C	A	G	T	T	C	T	A	G	A	A	C	A	A	G	C	G	G	C	T	G	C	G	G	C	G	T	T	C	T	T	A	C	C	C	C	T
NC350	-	T	G	C	C	A	T	C	A	G	A	G	T	C	G	T	A	T	T	A	A	A	A	C	T	A	A	C	G	A	C	T	A	C	G	A	C	G	T	C	C	T	C	G	C	C	C	C	T
NC358	Copia,L1	T	G	C	T	A	T	C	T	G	A	G	T	C	G	T	T	T	T	A	G	A	A	C	A	A	G	C	G	G	C	T	G	T	G	G	C	A	T	T	C	T	T	G	C	C	C	C	T
Oh43	-	C	G	T	C	A	T	T	A	T	A	C	C	A	G	T	T	C	T	A	G	A	A	C	A	A	G	C	G	G	C	T	G	C	G	G	C	G	T	T	C	T	T	A	C	C	C	C	T
Oh7B	Gypsy	T	A	C	C	A	C	T	A	G	A	C	T	A	G	T	T	C	C	A	G	A	A	T	A	A	A	T	G	A	C	C	A	C	G	G	T	G	T	C	C	C	T	G	C	C	C	C	T
P39	Copia,L1	T	G	C	T	A	T	C	T	G	A	G	T	C	G	T	T	T	T	A	G	A	A	C	A	A	G	C	G	G	C	T	G	T	G	G	C	A	T	T	C	T	T	G	C	C	C	C	T
Tx303	-	C	G	T	C	A	T	T	A	T	A	C	C	A	G	T	T	C	T	A	G	A	A	C	A	A	G	C	G	G	C	T	G	C	G	G	C	G	T	T	C	T	T	A	C	C	C	C	T
Tzi8	-	T	G	C	C	A	T	C	A	G	A	G	T	C	G	T	A	T	T	A	G	A	A	C	A	A	A	C	G	A	C	T	A	C	G	A	C	G	T	C	C	T	C	G	C	C	C	C	T
[truncated: 362 more columns]

## Sheet: Table S4
Table S4 Polymorphic sites in SAT4.
NAM	Genome	TE	6367	6386	6466	6506	6508	6778	6979	6991	7006	7192	7273	7327	7360	Haplotype
B73	Zm00001e	hAT	A	C	C	G	G	C	C	T	C	T	G	G	G	hap1
B97	Zm00018a	hAT	A	C	C	G	G	C	C	T	C	T	G	G	G	hap1
CML103	Zm00021a	-	A	C	C	G	G	C	C	T	C	T	G	C	G	hap2
CML228	Zm00022a	-	A	C	C	G	G	C	C	T	C	C	G	C	G	hap2
CML247	Zm00023a	-	A	C	C	G	G	C	C	C	C	T	C	G	G	hap3
CML277	Zm00024a	-	A	C	T	G	G	C	C	T	C	T	G	C	G	hap2
CML322	Zm00025a	-	A	T	C	G	G	C	C	T	C	T	G	C	G	hap2
CML333	Zm00026a	-	A	C	C	G	G	C	C	C	C	T	C	G	G	hap3
CML52	Zm00019a	-	A	C	C	G	G	C	C	T	C	T	G	C	G	hap2
CML69	Zm00020a	-	A	C	C	G	G	C	C	T	C	T	G	C	G	hap2
HP301	Zm00027a	-	A	C	C	G	G	C	C	T	C	T	G	C	G	hap2
Il14H	Zm00028a	hAT	A	C	C	G	G	C	C	T	C	T	G	G	G	hap1
Ki11	Zm00030a	Copia,hAT	A	C	C	G	G	C	C	T	C	T	G	G	G	hap1
Ki3	Zm00029a	-	A	C	C	G	G	C	C	T	C	T	G	C	G	hap2
Ky21	Zm00031a	-	T	C	C	C	C	C	C	T	T	T	G	G	G	hap4
M162W	Zm00033a	-	A	C	C	G	G	C	C	T	C	T	G	C	G	hap2
M37W	Zm00032a	-	A	C	C	G	G	C	C	T	C	T	G	C	G	hap2
Mo18W	Zm00034a	-	A	C	C	G	G	C	C	T	C	T	G	C	T	hap2
Ms71	Zm00035a	-	T	C	C	C	G	T	T	T	C	T	G	C	T	hap4
NC350	Zm00036a	-	A	C	C	G	G	C	C	T	C	T	G	C	G	hap2
NC358	Zm00037a	-	A	C	C	G	G	C	C	T	C	T	G	C	G	hap2
Oh43	Zm00039a	-	A	C	C	G	G	C	C	T	C	T	G	C	G	hap2
Oh7B	Zm00038a	-	A	C	C	G	G	C	C	C	C	T	C	G	G	hap3
P39	Zm00040a	hAT	A	C	C	G	G	C	C	T	C	T	G	G	G	hap1
Tx303	Zm00041a	-	A	C	C	G	G	C	C	C	C	T	C	G	G	hap3
Tzi8	Zm00042a	-	A	C	C	G	G	C	C	T	C	T	G	C	G	hap2
